# Supplementary material for: A systematic review of the validity, reliability, and feasibility of measurement tools used to assess the physical activity and sedentary behaviour of pre-school aged children
Source: Int J Behav Nutr Phys Act. 2021 Nov 4;18:141. doi: 10.1186/s12966-021-01132-9 (PMC8567581; doi:10.1186/s12966-021-01132-9)
Supplement: Supplementary file 11 — Additional file 11. Downs and Black risk of bias assessment. [file 12966_2021_1132_MOESM11_ESM.xlsx]

## Sheet: Sheet1
Study	Reporting													External validity										Internal validity- bias								Internal validity- confounding
Study	Year	Is the aim clearly described?	Is the aim clearly described?	Are the main outcomes to be measured clearly described in the introduction and methods section?	Are the main outcomes to be measured clearly described in the introduction and methods section?	Are the characteristics of the participants included in the study clearly described?	Are the characteristics of the participants included in the study clearly described?	Are the exposures of interest clearly described?	Are the exposures of interest clearly described?	Are the main findings of the study clearly described?	Are the main findings of the study clearly described?	Does the study provide estimates of the random variability in the data for the main outcomes?	Does the study provide estimates of the random variability in the data for the main outcomes?	Have the characteristics of patients lost to follow up been described?	Have the characteristics of patients lost to follow up been described?	Have actual probability values been reported for main outcomes, except where the probability value is less than .001?	Have actual probability values been reported for main outcomes, except where the probability value is less than .001?	Were the subjects asked to participate in the study representative of the entire population from which they were recruited?	Were the subjects asked to participate in the study representative of the entire population from which they were recruited?	Were those subjects who were prepared to participate representative of the entire population from which they were recruited?	Were those subjects who were prepared to participate representative of the entire population from which they were recruited?	Were the staff, places, and facilities where participants were tested, representative of the testing that the majority of individuals would receive?	Were the staff, places, and facilities where participants were tested, representative of the testing that the majority of individuals would receive?	If any of the results of the study were based on 'data dredging' - was it made clear?	If any of the results of the study were based on 'data dredging' - was it made clear?	Do the analyses adjust for the time lag between the 2 measurements or different lengths of follow-up?	Do the analyses adjust for the time lag between the 2 measurements or different lengths of follow-up?	Were the statistical tests used to assess main outcomes appropriate?	Were the statistical tests used to assess main outcomes appropriate?	Were the main outcome measures used accurate (valid and reliable)?	Were the main outcome measures used accurate (valid and reliable)?	Was there adequate adjustment for confounding in the analyses from which the main findings were drawn?	Was there adequate adjustment for confounding in the analyses from which the main findings were drawn?	Were the losses to particpant follow-ups between mesaurements taken into account?	Were the losses to particpant follow-ups between mesaurements taken into account?	Overall quality score
Adolph et al. [57]	2012	Yes	1	Yes	1	Yes	1	Yes	1	Yes	1	Yes	1	Unclear	0	No	0	Unclear	0	Unclear	0	No	0	Unclear	0	Not applicable	1	Yes	1	Yes	1	Yes	1	Unclear	0	10
Alghaeed et al. [87]	2013	Yes	1	Yes	1	Yes	1	Yes	1	Yes	1	Yes	1	Yes	1	Yes	1	Unclear	0	Unclear	0	Yes	1	Yes	1	Not applicable	1	Yes	1	Yes	1	Yes	1	Yes	1	15
Alhassan et al. [76]	2017	Yes	1	Yes	1	Yes	1	Yes	1	Yes	1	Yes	1	Yes	1	No	0	Unclear	0	Unclear	0	Yes	1	Yes	1	Not applicable	1	Yes	1	Yes	1	Yes	1	Yes	1	14
Bacardi-Gascón et al. [124]	2012	Yes	1	Yes	1	Yes	1	Yes	1	Yes	1	Yes	1	Yes	1	No	0	Yes	1	Unclear	0	Yes	1	Yes	1	Not applicable	1	Yes	1	Yes	1	Yes	1	Yes	1	15
Bar-Or et al. (Study 1) [73]	1996	Yes	1	Yes	1	Yes	1	Yes	1	Yes	1	Yes	1	Yes	1	No	0	Unclear	0	Unclear	0	No	0	Yes	1	Not applicable	1	Yes	1	Yes	1	Yes	1	Yes	1	13
Bar-Or et al. (Study 2). [73]	1996	Yes	1	Yes	1	Yes	1	Yes	1	Yes	1	Yes	1	Yes	1	Not applicable	1	Unclear	0	Unclear	0	Yes	1	Yes	1	Yes	1	Yes	1	Yes	1	Yes	1	Yes	1	15
Bikchu [117]	2014	Yes	1	Yes	1	Yes	1	Yes	1	Yes	1	Yes	1	Unclear	0	No	0	Unclear	0	Unclear	0	No	0	Yes	1	Yes	1	Yes	1	Yes	1	Yes	1	Unclear	0	11
Byun et al. [90]	2018a	Yes	1	Yes	1	Yes	1	Yes	1	Yes	1	Yes	1	Unclear	0	No	0	Unclear	0	Unclear	0	No	0	Yes	1	Not applicable	1	Yes	1	Yes	1	Yes	1	Unclear	0	11
Byun et al. [112]	2018b	Yes	1	Yes	1	Yes	1	Yes	1	Yes	1	Yes	1	Unclear	0	No	0	Unclear	0	Unclear	0	Yes	1	Yes	1	Not applicable	1	Yes	1	Yes	1	Yes	1	Unclear	0	12
Cardon et al. [115]	2007	Yes	1	Yes	1	Yes	1	Yes	1	Yes	1	Yes	1	Yes	1	Yes	1	Yes	1	Unclear	0	Yes	1	Yes	1	Not applicable	1	Yes	1	Yes	1	Yes	1	Yes	1	16
Chen et al. [120]	2002	Yes	1	Yes	1	Yes	1	Yes	1	Yes	1	Yes	1	Yes	1	Yes	1	Unclear	0	Unclear	0	Yes	1	Yes	1	Not applicable	1	Yes	1	Yes	1	Yes	1	Yes	1	15
Chow & Au [126]	2009	Yes	1	Yes	1	Yes	1	Yes	1	Yes	1	Yes	1	Yes	1	Yes	1	No	0	Yes	1	Yes	1	Yes	1	Not applicable	1	Yes	1	Yes	1	Yes	1	Yes	1	16
Corder et al. [68]	2009	Yes	1	Yes	1	Yes	1	Yes	1	Yes	1	Yes	1	Yes	1	Yes	1	Unclear	0	Unclear	0	Yes	1	Yes	1	No	0	Yes	1	Yes	1	Yes	1	Yes	1	14
Davies et al. (Study 1- Validity) [88]	2012	Yes	1	Yes	1	Yes	1	Yes	1	Yes	1	Yes	1	Yes	1	Yes	1	Unclear	0	Unclear	0	Yes	1	Yes	1	Not applicable	1	Yes	1	Yes	1	Yes	1	Yes	1	15
Davies et al. (Study 2 - Feasibility) [88]	2012	Yes	1	Yes	1	Yes	1	Yes	1	Yes	1	Yes	1	Yes	1	Not applicable	1	Unclear	0	Unclear	0	Yes	1	Yes	1	Not applicable	1	Yes	1	Yes	1	Yes	1	Yes	1	15
De Craemer et al. [118]	2015	Yes	1	Yes	1	Yes	1	Yes	1	Yes	1	Yes	1	Yes	1	Yes	1	Yes	1	Unclear	0	Yes	1	Yes	1	Not applicable	1	Yes	1	Yes	1	Yes	1	Yes	1	16
De Decker et al. [78]	2013	Yes	1	Yes	1	Yes	1	Yes	1	Yes	1	Yes	1	Yes	1	No	0	Unclear	0	Unclear	0	Yes	1	Yes	1	Not applicable	1	Yes	1	Yes	1	Yes	1	Yes	1	14
Djfarian et al. [94]	2013	Yes	1	Yes	1	Yes	1	Yes	1	Yes	1	Yes	1	Unclear	0	Yes	1	Unclear	0	Unclear	0	Yes	1	Yes	1	Not applicable	1	Yes	1	Yes	1	Yes	1	Unclear	0	13
Dobell et al. [75]	2019	Yes	1	Yes	1	Yes	1	Yes	1	Yes	1	Yes	1	Yes	1	No	0	Unclear	0	Unclear	0	Yes	1	Yes	1	Not applicable	1	Yes	1	Yes	1	Yes	1	Yes	1	14
Dwyer et al. [122]	2011	Yes	1	Yes	1	Yes	1	Yes	1	Yes	1	Yes	1	Yes	1	Not applicable	1	Unclear	0	Unclear	0	Yes	1	Yes	1	Yes	1	Yes	1	Yes	1	Yes	1	Yes	1	15
Ellison et al. [134]	1992	Yes	1	Yes	1	No	0	Yes	1	Yes	1	Not applicable	1	No	0	Not applicable	1	Unclear	0	Unclear	0	Yes	1	Yes	1	Yes	1	Yes	1	Yes	1	Yes	1	Yes	1	13
Ettienne et al. 86]	2016	Yes	1	Yes	1	Yes	1	Yes	1	Yes	1	Yes	1	Yes	1	Yes	1	Yes	1	Unclear	0	Yes	1	Yes	1	Not applicable	1	Yes	1	Yes	1	Yes	1	Yes	1	16
Fairweather et al. (Study 1- Validity) [81]	1999	Yes	1	Yes	1	Yes	1	Yes	1	Yes	1	Yes	1	Unclear	0	No	0	Unclear	0	Unclear	0	Unclear	0	Yes	1	Not applicable	1	Yes	1	Yes	1	Yes	1	Unclear	0	11
Fairweather et al. (Study 2- Reliability-placement) [81]	1999	Yes	1	Yes	1	Yes	1	Yes	1	Yes	1	Yes	1	Yes	1	No	0	Unclear	0	Unclear	0	Yes	1	Yes	1	Not applicable	1	Yes	1	Yes	1	Yes	1	Yes	1	14
Finn & Specker [93]	2000	Yes	1	Yes	1	Yes	1	Yes	1	Yes	1	Yes	1	Unclear	0	Yes	1	Unclear	0	Unclear	0	Yes	1	Yes	1	Not applicable	1	Yes	1	Yes	1	Yes	1	Unclear	0	13
Fotini et al. [136]	2015	Yes	1	Yes	1	No	0	Yes	1	No	0	Yes	1	Unclear	0	No	0	Unclear	0	Unclear	0	No	0	Yes	1	Not applicable	1	Yes	1	Yes	1	No	0	Unclear	0	8
González‐Gil et al. [135]	2014	Yes	1	No	0	No	0	No	0	Yes	1	Yes	1	Yes	1	Not applicable	1	No	0	Unclear	0	Yes	1	Yes	1	Yes	1	Yes	1	No	0	No	0	Yes	1	10
Hands & Larkin [82]	2006	Yes	1	Yes	1	Yes	1	Yes	1	Yes	1	Yes	1	Unclear	0	No	0	No	0	No	0	Yes	1	Yes	1	Not applicable	1	Yes	1	Yes	1	Unclear	0	Unclear	0	11
Hislop et al. [79]	2012a	Yes	1	Yes	1	Yes	1	Yes	1	Yes	1	Yes	1	Unclear	0	Yes	1	Unclear	0	Unclear	0	Yes	1	Yes	1	Not applicable	1	Yes	1	Yes	1	Yes	1	Unclear	0	13
Hislop et al. [80]	2012b	Yes	1	Yes	1	Yes	1	Yes	1	No	0	Yes	1	Unclear	0	No	0	Unclear	0	Unclear	0	Yes	1	No	0	Not applicable	1	Yes	1	Yes	1	Yes	1	Unclear	0	10
Hislop et al. [74]	2016	Yes	1	Yes	1	Yes	1	Yes	1	Yes	1	Yes	1	Unclear	0	No	0	Unclear	0	Unclear	0	Yes	1	Yes	1	Not applicable	1	Yes	1	Yes	1	Yes	1	Unclear	0	12
Janssen et al. [61]	2013a	Yes	1	Yes	1	Yes	1	Yes	1	Yes	1	Yes	1	Yes	1	No	0	Unclear	0	Unclear	0	No	0	Yes	1	Not applicable	1	Yes	1	Yes	1	Yes	1	Yes	1	13
Janssen et al. [89]	2013b	Yes	1	Yes	1	Yes	1	Yes	1	Yes	1	Yes	1	Yes	1	No	0	Unclear	0	Unclear	0	No	0	Yes	1	Not applicable	1	Yes	1	Yes	1	Yes	1	Yes	1	13
Janssen et al. [131]	2013c	Yes	1	Yes	1	Yes	1	Yes	1	Yes	1	Yes	1	Yes	1	Not applicable	1	Unclear	0	Unclear	0	No	0	Yes	1	Not applicable	1	Yes	1	Yes	1	Yes	1	Yes	1	14
Janssen et al. [65]	2014	Yes	1	Yes	1	Yes	1	Yes	1	Yes	1	Yes	1	Yes	1	Not applicable	1	Unclear	0	Unclear	0	No	0	Yes	1	Not applicable	1	Yes	1	Yes	1	Yes	1	Yes	1	14
Janssen et al. [62]	2015	Yes	1	Yes	1	Yes	1	Yes	1	Yes	1	Yes	1	Yes	1	No	0	Unclear	0	Unclear	0	No	0	Yes	1	Not applicable	1	Yes	1	Yes	1	Yes	1	Yes	1	13
Janz et al. [123]	2005	Yes	1	Yes	1	Yes	1	Yes	1	Yes	1	Yes	1	Yes	1	No	0	Unclear	0	Unclear	0	Yes	1	Yes	1	Yes	1	Yes	1	Yes	1	No	0	Yes	1	13
Kahan et al. (Study 1) [77]	2013	Yes	1	Yes	1	Yes	1	Yes	1	Yes	1	Yes	1	Unclear	0	No	0	Unclear	0	Unclear	0	Yes	1	Yes	1	Not applicable	1	Yes	1	Yes	1	Yes	1	Unclear	0	12
Kahan et al. (Study 2) [77]	2013	Yes	1	Yes	1	Yes	1	Yes	1	Yes	1	Yes	1	Unclear	0	No	0	Unclear	0	Unclear	0	Yes	1	Yes	1	Not applicable	1	Yes	1	Yes	1	Yes	1	Unclear	0	12
Kelly et al. [83]	2004	Yes	1	Yes	1	Yes	1	Yes	1	Yes	1	Yes	1	Yes	1	No	0	Unclear	0	Unclear	0	Unclear	0	Yes	1	Not applicable	1	Yes	1	Yes	1	Yes	1	Yes	1	13
Klesges et al. [72]	1985	Yes	1	Yes	1	Yes	1	Yes	1	Yes	1	Yes	1	Yes	1	No	0	Unclear	0	Yes	1	Yes	1	Yes	1	Not applicable	1	Yes	1	Yes	1	Yes	1	Yes	1	15
Larson et al. [110]	2011	Yes	1	Yes	1	Yes	1	Yes	1	No	0	Yes	1	Unclear	0	Not applicable	1	Unclear	0	Unclear	0	No	0	Yes	1	Not applicable	1	Unclear	0	Yes	1	Yes	1	Unclear	0	10
Lee et al. [119]	2014	Yes	1	No	0	No	0	Yes	1	Yes	1	Yes	1	Unclear	0	No	0	Unclear	0	Unclear	0	Yes	1	Yes	1	Not applicable	1	Yes	1	Yes	1	No	0	Unclear	0	9
Liggett et al. [92]	2012	Yes	1	Yes	1	Yes	1	Yes	1	No	0	Yes	1	Yes	1	No	0	Unclear	0	Unclear	0	No	0	Yes	1	Not applicable	1	Unclear	0	Yes	1	Yes	1	Yes	1	11
Lopez-Alarcon et al. [66]	2004	Yes	1	Yes	1	Yes	1	Yes	1	Yes	1	Yes	1	Yes	1	Yes	1	Unclear	0	Unclear	0	Yes	1	Yes	1	Not applicable	1	Yes	1	Yes	1	Yes	1	Yes	1	15
Louie & Chan [95]	2003	Yes	1	Yes	1	Yes	1	Yes	1	Yes	1	Yes	1	Yes	1	No	0	Unclear	0	Unclear	0	Unclear	0	Yes	1	Not applicable	1	Yes	1	Yes	1	Yes	1	Yes	1	13
Manios et al. [121]	1998	Yes	1	Yes	1	Yes	1	Yes	1	Yes	1	Yes	1	Unclear	0	No	0	Yes	1	Yes	1	Yes	1	Yes	1	Yes	1	Yes	1	Yes	1	Yes	1	Unclear	0	14
Martin et al. [113]	2011	Yes	1	Yes	1	Yes	1	Yes	1	Yes	1	Yes	1	Yes	1	Yes	1	Unclear	0	Unclear	0	Yes	1	Yes	1	Not applicable	1	Yes	1	Yes	1	Yes	1	Yes	1	15
McKee et al. [96]	2005	Yes	1	Yes	1	Yes	1	Yes	1	No	0	Yes	1	Unclear	0	No	0	Unclear	0	Unclear	0	Yes	1	Yes	1	Not applicable	1	Unclear	0	Yes	1	Yes	1	Unclear	0	10
Mendoza et al. [128]	2013	Yes	1	Yes	1	Yes	1	Yes	1	Yes	1	Yes	1	Yes	1	No	0	Yes	1	Unclear	0	Yes	1	Yes	1	Yes	1	Yes	1	Yes	1	Yes	1	Yes	1	15
Murray [99]	2009	Yes	1	Yes	1	Yes	1	Yes	1	Yes	1	Yes	1	Unclear	0	Yes	1	Yes	1	Yes	1	Yes	1	Yes	1	Yes	1	Yes	1	Yes	1	Yes	1	Unclear	0	15
Nishikido et al. [98]	1982	Yes	1	Yes	1	Yes	1	Yes	1	Yes	1	Yes	1	Unclear	0	No	0	Unclear	0	Unclear	0	Yes	1	Yes	1	Not applicable	1	Yes	1	Yes	1	Yes	1	Unclear	0	12
Noland et al. [100]	1990	Yes	1	Yes	1	Yes	1	Yes	1	Yes	1	Yes	1	Unclear	0	No	0	Unclear	0	Unclear	0	Yes	1	Yes	1	No	0	Yes	1	Yes	1	Yes	1	Unclear	0	11
Nyström et al. [64]	2017	Yes	1	Yes	1	Yes	1	Yes	1	Yes	1	Yes	1	Unclear	0	Yes	1	Unclear	0	Unclear	0	Yes	1	Yes	1	Not applicable	1	Yes	1	Yes	1	Yes	1	Unclear	0	13
Oliver et al. [97]	2007	Yes	1	Yes	1	Yes	1	Yes	1	Yes	1	Yes	1	Unclear	0	Yes	1	Unclear	0	Unclear	0	Yes	1	Yes	1	Not applicable	1	Yes	1	Yes	1	Yes	1	Unclear	0	13
Oortwijn et al. [132]	2009	Yes	1	Yes	1	Yes	1	Yes	1	Yes	1	Yes	1	Yes	1	Not applicable	1	Unclear	0	Unclear	0	No	0	Yes	1	Not applicable	1	not applicable	1	Yes	1	Yes	1	Yes	1	14
Pagels et al. [116]	2011	Yes	1	Yes	1	Yes	1	Yes	1	Yes	1	Yes	1	Yes	1	Yes	1	Unclear	0	Unclear	0	Yes	1	Yes	1	Not applicable	1	Yes	1	Yes	1	Yes	1	Yes	1	15
Pate et al. [58]	2006	Yes	1	Yes	1	Yes	1	Yes	1	Yes	1	Yes	1	Unclear	0	No	0	Unclear	0	Unclear	0	Partially	0.5	Yes	1	Not applicable	1	Yes	1	Yes	1	Yes	1	Yes	1	12.5
Pfeiffer et al. [63]	2006	Yes	1	Yes	1	Yes	1	Yes	1	Yes	1	No	0	Unclear	0	Yes	1	Unclear	0	Unclear	0	Partially	0.5	Yes	1	Not applicable	1	Yes	1	Yes	1	Yes	1	Unclear	0	11.5
Puhl et al. [133]	1990	No	0	Yes	1	No	0	Yes	1	Yes	1	Yes	1	Unclear	0	Not applicable	1	Unclear	0	Unclear	0	Unclear	0	Yes	1	Not applicable	1	not applicable	1	Yes	1	No	0	Unclear	0	9
Reilly et al. [59]	2006	Yes	1	Yes	1	Yes	1	Yes	1	Yes	1	Yes	1	No	0	No	0	Yes	1	Unclear	0	Yes	1	Yes	1	Not applicable	1	Yes	1	Yes	1	Yes	1	Unclear	0	13
Reilly et al. [84]	2003	Yes	1	Yes	1	Yes	1	Yes	1	Yes	1	Yes	1	Unclear	0	Yes	1	Unclear	0	Unclear	0	Unclear	0	No	0	Not applicable	1	No	0	Yes	1	Yes	1	Unclear	0	10
Saris & Binkhorst [137]	1977	Yes	1	No	0	No	0	No	0	Yes	1	Yes	1	Unclear	0	No	0	Unclear	0	Unclear	0	Yes	1	No	0	Not applicable	1	Unclear	0	No	0	No	0	Unclear	0	5
Sharma et al. (Study 1- Feasibility) [111]	2011	Yes	1	Yes	1	Yes	1	Yes	1	No	0	Yes	1	Unclear	0	Not applicable	1	Yes	1	Unclear	0	Yes	1	Yes	1	Yes	1	Yes	1	Yes	1	Yes	1	Unclear	0	13
Sharma et al. (Study 2 - Validity) [111]	2011	Yes	1	Yes	1	Yes	1	Yes	1	Yes	1	Yes	1	No	0	Yes	1	Yes	1	Unclear	0	Yes	1	Yes	1	Not applicable	1	Yes	1	Yes	1	Yes	1	No	0	14
Sharp et al. [91]	2017	Yes	1	Yes	1	Yes	1	Yes	1	Yes	1	Yes	1	Yes	1	No	0	Unclear	0	Unclear	0	No	0	Yes	1	Not applicable	1	Yes	1	Yes	1	Yes	1	Yes	1	13
Shin [114]	2015	Yes	1	Yes	1	Yes	1	Yes	1	Yes	1	Yes	1	No	0	No	0	Yes	1	Unclear	0	No	0	Yes	1	Not applicable	1	Yes	1	Yes	1	Yes	1	Yes	1	13
Sijtsma et al. [67]	2013	Yes	1	Yes	1	Yes	1	Yes	1	Yes	1	Yes	1	Yes	1	Yes	1	Unclear	0	Unclear	0	Yes	1	Yes	1	Not applicable	1	Yes	1	Yes	1	Yes	1	Yes	1	15
Sirard et al. (Study 2) [85]	2005	Yes	1	Yes	1	Yes	1	Yes	1	Yes	1	Yes	1	No	0	Yes	1	Unclear	0	Unclear	0	Yes	1	Yes	1	Not applicable	1	Yes	1	Yes	1	Yes	1	Yes	1	14
Sirard et al. (Study 1) [85]	2005	No	0	Yes	1	Yes	1	Yes	1	Yes	1	Yes	1	Yes	1	Yes	1	Unclear	0	Unclear	0	No	0	Yes	1	Not applicable	1	Yes	1	Yes	1	Yes	1	Yes	1	13
Steenbock et al. [60]	2019	Yes	1	Yes	1	Yes	1	Yes	1	Yes	1	Yes	1	Yes	1	Not applicable	1	Unclear	0	Unclear	0	No	0	Yes	1	Not applicable	1	Yes	1	Yes	1	Yes	1	Yes	1	14
Telford et al. [127]	2004	Yes	1	Yes	1	Yes	1	Yes	1	Yes	1	Yes	1	Yes	1	No	0	Yes	1	Unclear	0	Yes	1	Yes	1	Yes	1	Yes	1	Yes	1	Yes	1	Yes	1	15
Van Cauwenberge et al. [130]	2012	Yes	1	Yes	1	Yes	1	Yes	1	Yes	1	Yes	1	Yes	1	Yes	1	Unclear	0	Unclear	0	Yes	1	Yes	1	Not applicable	1	Yes	1	Yes	1	Yes	1	Yes	1	15
Vanderloo et al. [129]	2016	Yes	1	Yes	1	Yes	1	Yes	1	Yes	1	Yes	1	Yes	1	Yes	1	Unclear	0	Unclear	0	Yes	1	Yes	1	Not applicable	1	Yes	1	Yes	1	Yes	1	Yes	1	15
Wen et al. [125]	2010	Yes	1	Yes	1	Yes	1	Yes	1	Yes	1	Yes	1	Yes	1	Yes	1	Unclear	0	Unclear	0	Yes	1	Yes	1	Not applicable	1	Yes	1	Yes	1	Yes	1	Yes	1	15
																																				/17

## Sheet: Sheet2
#REF!
#REF!
#REF!
#REF!
#REF!
#REF!
#REF!
#REF!
#REF!
#REF!
#REF!
#REF!
#REF!
#REF!
#REF!
#REF!
#REF!
#REF!
#REF!
#REF!
#REF!
#REF!
#REF!
#REF!
#REF!
#REF!
#REF!
#REF!
#REF!
#REF!
#REF!
#REF!
#REF!
#REF!
#REF!
#REF!
#REF!
#REF!
#REF!
#REF!
#REF!
#REF!
#REF!
#REF!
#REF!
#REF!
#REF!
#REF!
#REF!
#REF!
#REF!
#REF!
#REF!
#REF!
#REF!
#REF!
#REF!
#REF!
#REF!
#REF!
#REF!
#REF!
#REF!
#REF!
#REF!
#REF!
#REF!
#REF!
#REF!
#REF!
#REF!
#REF!
#REF!
#REF!
#REF!
