# Supplementary material for: A systematic review of the validity, reliability, and feasibility of measurement tools used to assess the physical activity and sedentary behaviour of pre-school aged children
Source: Int J Behav Nutr Phys Act. 2021 Nov 4;18:141. doi: 10.1186/s12966-021-01132-9 (PMC8567581; doi:10.1186/s12966-021-01132-9)
Supplement: Supplementary file 12 — Additional file 12. COSMIN risk of bias assessment. [file 12966_2021_1132_MOESM12_ESM.xlsx]

## Sheet: Sheet1
Study	Year	Construct validity					Reliability
		Is it clear what the comparator instrument measures?	Were the measurement properties of the comparator instrument sufficient?	Was the statistical method appropraite for the hypotehsis to be tested?	Were there any other important flaws in the design or statistical methods of the study?	Overall construct (convergent) validity	Were subjects stable in the interim period on the construct?	Was the time interval appropriate?	Were the test conditions similar for the measurements? (administration, environment, instructions)	For continuous scores: Was an intraclass correlation coefficient (ICC) calculated?	For dichotomous/nominal/ ordinal scores: Was kappa calculated?	For ordinal scores: Was a weighted kappa calculated?	For ordinal scores: Was the weighting scheme described? e.g. linear, quadratic	Were there any other important flaws in the design or statistical methods of the study?	Overall reliability quality score
Bacardi-Gascón et al. [124]	2012	Very good	inadequate	Very good	doubtful	Inadequate	Adequate	Very good	Adequate	Doubtful	Inadequate	N/A	N/A	Very good	Inadequate
Dwyer et al. [122]	2011	Very good	doubtful	Very good	Very good	Doubtful	Adequate	Very good	Adequate	Adequate	Adequate	N/A	N/A	Very good	Adequate
Janz et al. [123]	2005	Very good	Very good	Very good	inadequate	Inadequate	Inadequate	Inadequate	Doubtful	Adequate	Very good	Very good	Very good	Very good	Inadequate
Manios et al. [121]	1998	Very good	inadequate	Very good	Very good	Inadequate	Adequate	Very good	Adequate	N/A	Doubtful	N/A	N/A	Very good	Doubtful
González‐Gil et al. [135]	2014						Inadequate	Very good	Adequate	Very good	Doubtful	N/A	N/A	Very good	Inadequate
Corder et al. [68]	2009	Very good	inadequate	Very good	inadequate	Inadequate	Adequate	Doubtful	Very good	Adequate	N/A	N/A	N/A	Very good	Doubtful
Telford et al. [127]	2004	Very good	doubtful	Very good	Very good	Doubtful	Adequate	Very good	Adequate	Adequate	N/A	N/A	N/A	Very good	Adequate
Mendoza et al. [128]	2013	Very good	doubtful	Very good	doubtful	Doubtful	Adequate	Very good	Very good	Adequate	N/A	N/A	N/A	Very good	Adequate
Nishikido et al. [98]	1982	Very good	inadequate	Very good	doubtful	Inadequate
Wen et al. [125]	2010	Very good	Very good	Very good	doubtful	Doubtful
Chen et al. [120]	2002	Very good	inadequate	adequate	doubtful	Inadequate
Chow & Au [126]	2009	Very good	inadequate	Very good	doubtful	Inadequate
Noland et al. [100]	1990	Very good	Very good	adequate	doubtful	Doubtful
